# Supplementary material for: Effectiveness of Music-Based Intervention in Improving Uncomfortable Symptoms in ICU Patients: An Umbrella Review
Source: Int J Environ Res Public Health. 2021 Nov 1;18(21):11500. doi: 10.3390/ijerph182111500 (PMC8582781; doi:10.3390/ijerph182111500)
Supplement: Supplementary file 1 [file ijerph-18-11500-s001.zip]

Archive with 1 entries (1 files):
- ijerph-1399428-supplementary.pdf
